# Supplementary material for: A primitive actinopterygian braincase from the Tournaisian of Nova Scotia
Source: R Soc Open Sci. 2018 May 16;5(5):171727. doi: 10.1098/rsos.171727 (PMC5990821; doi:10.1098/rsos.171727)
Supplement: Supplementary element 2 [file rsos171727supp2.nex]

#NEXUS
[written Tue Apr 10 19:59:09 MDT 2018 by Mesquite  version 3.40 (build 877) at VET-B28A8EC/10.99.200.41]

BEGIN TAXA;
	TITLE Taxa;
	DIMENSIONS NTAX=93;
	TAXLABELS
		Acanthodes_bronni Acipenser_brevirostrum Aesopichthys_erinaceus Amia_calva Amphicentrum_granulosum_ Atractosteus_spatula Australosomus_kochi Beagiascus_pulcherrimus Beishanichthys_brevicaudalis Birgeria_groenlandica Bobosatrania_groenlandica Boreosomus_piveteaui Brachydegma_caelatum_ Caturus_furcatus Cheirolepis_canadensis Cheirolepis_schultzei Cheirolepis_trailli Chondrosteus_acipenseroides Cladodoides_wildungensis Coccocephalichthys_wildi Cosmoptychius_striatus Cyranorhis_bergeraci Dapedium_LIAS Dapedium_pholidotum Dialipina_salguerioensis Diplocercides_kayseri Dipteronotus_ornatus Discoserra_pectinodon Donnrosenia_schaefferi Dorsetichthys_bechei_ Ebenaqua_ritchei Elops_hawaiensis Entelognathus_primordialis Erpetoichthys_calabaricus Eusthenopteron_foordi Evenkia_eunoptera Fouldenia_ischiptera Fukangichthys_longidorsalis Glyptolepis_groenlandica Gogonasus_andrewsae Gogosardina_coatesi Guiyu_oneiros Hiodon_alosoides Howqualepis_rostridens Hulettia_americana Ichthyokentema_purbeckensis Kalops_monophyrum Kansasiella_eatoni_ Kentuckia_deani Lawrenciella_schaefferi Lepisosteus_osseus Leptolepis_bronni '''Ligulalepis''' Luederia_kempi Luganoia_lepidosteoides Macrepistius_arenatus Macrosemimimus_lennieri Macrosemius_rostratus Meemannia_eos Melanecta_anneae Mesopoma_planti Miguashaia_bureaui Mimipiscis_bartrami Mimipiscis_toombsi Moythomasia_durgaringa Moythomasia_lineata Moythomasia_nitida Obaichthys_decoratus Onychodus_jandemarrai Osorioichthys_marginis Osteolepis_macrolepidotus Ozarcus_mapesae Peltopleurus_lissocephalus Platysomus_superbus Polypterus_bichir Porolepis_sp. Propterus_elongatus Psarolepis_romeri Pteronisculus_stensioi Raynerius_splendens Saurichthys_madagascarensis Scanilepis_dubia Semionotus_elegans Styloichthys_changae Styracopterus_fulcratus Tanaocrossus_kalliokoskii Tetragonolepis_semicincta Venusichthys_comptus Watsonulus_eugnathoides Wendyichthys_dicksoni Woodichthys_bearsdeni Avonichthys_manskyi Lambeia_pectinata 
	;

END;


BEGIN CHARACTERS;
	TITLE  'Matrix in file "Blue_Beach_Matrix.nex"';
	DIMENSIONS  NCHAR=266;
	FORMAT DATATYPE = STANDARD GAP = - MISSING = ? SYMBOLS = "  0 1 2 3 4";
	CHARSTATELABELS 
		1 '[G 1] Large dermal plates' /  absent present,
		2 '[G 2] Sensory lines' /  preserved_as_open_grooves pass_through_canals,
		3 Premaxilla_as_distinct_ossification_ /  present_ absent_,
		4 '[CH 1; G3] Premaxillae, contact at midline' /  present absent,
		5 Premaxilla_fused_at_midline /  absent present,
		6 '[G 4] Premaxilla' /  Reaches_or_extends_past_anterior_margin_of_orbit Confined_to_region_anterior_to_orbit,
		7 '[G 5] Premaxilla contributes to orbital margin' /  absent present,
		8 Teeth_on_premaxillae /  present absent,
		9 Mobile_premaxilla /  absent present,
		10 Olfactory_nerve_pierces_premaxilla /  absent present,
		11 Nasal_process_of_premaxilla /  absent short 'long, reaches skull roof',
		12 Sensory_canal_on_premaxilla /  present_ absent_,
		13 '[CH 3; G 6] Postrostrals (element[s] immediately anterior to frontals but not in contact with premaxillae)' /  present absent,
		14 '[CH 4; G 7] Single median dermal bone capping snout' /  absent present,
		15 Median_rostal /  'plate-like' 'tube-like',
		16 '[G 8] Pores for rostral organ' /  absent present,
		17 '[CH 8; G 10] Nasal bone as single consolidated ossification (i.e. bone(s) carrying supraorbital canal between premaxilla and anterior margin of frontals)' /  absent present,
		18 Contact_of_nasals_on_midline /  separated_by_dermal_bones contacting_or_separated_by_gap_unfilled_by_bone,
		19 Nasal_contributes_to_orbital_margin /  absent present,
		20 '[CH 57; G 11] Mesial margin of (anterior) nasal' /  not_notched notched,
		21 '[CH 6; G12] Posterior nostril in complete communication with orbital fenestra' /  absent present,
		22 '[CH 7; G 13] Posterior nostril � contribution to margin by premaxillae' /  absent present,
		23 '[G 14] Tectals (sensu Cloutier & Ahlberg 1996, not counting the posterior tectal of Jarvik)' /  absent present,
		24 '[CH 75; G 36] Dermal intracranial joint' /  absent_ present_,
		25 '[CH 9; G 15] Pineal foramen' /  present absent,
		26 '[G 16] Pineal eminence' /  absent present,
		27 '[CH 10; G17] Shape of parietals (sarcopterygian postparietals): ' /  'rectangular, with long axis parallel to midline' quadrate,
		28 '[CH 11; G 18] Relative lengths of frontals and parietals (sarcopterygian parietals and postparietals)' /  frontal_shorter_than_parietal frontal_approximately_equal_to_parietal_ frontal_longer_than_parietal,
		29 Frontals_broad_posteriorly_and_tapering_anteriorly /  absent present,
		30 '[G 19] Anterior pit line' /  absent present,
		31 '[G 20] Otic canal extends through parietals' /  absent present,
		32 Junction_between_supraorbital_and_infraorbital_canals /  absent present,
		33 Anterior_branch_of_infraorbital_sensory_canal_ /  absent present,
		34 '[G 21] Tabular' /  present absent,
		35 '[G 22] Tabular pit line' /  absent_ present_,
		36 '[CH 64; G 28]  Number of bones carrying otic portion of lateral line canal between dermosphenotic and posterior edge of skull roof. ' /  'at least two (i.e. intertemporal and supratemporal)' 'one (i.e. dermopterotic)',
		37 '[CH 12; G 23] Intertemporal � relative length' /  shorter_than_supratemporal of_similar_length_to_supratemporal longer_than_supratemporal,
		38 '[CH 13; G 24] Intertemporal � contact with supratemporal anterior to that between frontal and parietal' /  absent present,
		39 '[G 27] Intertemporal contacts nasal' /  absent present,
		40 '[CH 69; G 29] Supratemporal � narrow anterolateral flange forming ventral margin of spiracular opening' /  absent present,
		41 Parietal_fused_to_dermopterotic /  absent present,
		42 Bone_carrying_otic_portion_of_lateral_line_canal_extends_past_posterior_margin_of_parietals /  absent present,
		43 '[CH 15; G 30] Number of paired extrascapulars' /  one_pair two_pairs three_or_more_pairs,
		44 '[G 31] Extrascapular reaches lateral edge of skull roof' /  absent_ present_,
		45 '[CH 71; G 32] Single median extrascapular' /  present absent,
		46 '[G 33] Extrascapulae contact each other at midline' /  absent present,
		47 '[CH 70; G 34] Medially-directed branch of sensory canal in extrascapulae' /  present absent,
		48 '[G 35] Extratemporal ' /  absent_ present_,
		49 '[CH 59; G 38] Antorbital bone' /  absent present,
		50 'Tube-like canal bearing anterior arm of antorbital:' /  absent present,
		51 '[CH 61; G 39] Infraorbitals' /  one two more_than_two,
		52 '[CH 16; G 40] Anterior expansion of lacrimal' /  absent present,
		53 '[CH 17; G 41] Notch in anterior margin of jugal' /  absent present,
		54 '[CH 18; G 42] Suborbitals (non-canal bearing ossifications separating jugal and maxilla)' /  absent one two three_or_more,
		55 '[G 43] Multiple rami of infraorbital canal in jugal' /  absent present,
		56 '[CH 54; G 25] Dermosphenotic with distinct posterior ramus' /  absent present,
		57 '[CH 14; G 26] Dermosphenotic � contact with frontals blocked by intertemporal or dermopterotic' /  absent present,
		58 Supraorbital /  absent one_or_two_ three_or_more,
		59 'Anterior-most infraorbital anterior to orbit (i.e. does not contribute to orbital margin)' /  absent present,
		60 Three_or_more_lachrymals /  absent present,
		61 Circumorbital_ring_ /  Supraorbitals_do_not_contact_infraorbitals_at_the_anterior_rim_of_the_orbit. 'Supraorbitals contact infraorbitals, closing the orbit.',
		62 '[CH 62; G 44] Jugal canal' /  absent present,
		63 '[CH 53; G 45] Dermohyal' /  absent present,
		64 '[G 46] Head of dermohyal projects above dorsal margin of operculum' /  absent present,
		65 '[G 47] Dermohyal' /  fused_to_hyomandibular separate_from_hyomandibular,
		66 '[G 49] Complete enclosure of spiracle by bones bearing otic and infraorbital canals' /  absent_ present_,
		67 '[G 57] Maxilla' /  absent present,
		68 '[G 58] Expanded dorsal lamina of maxilla' /  absent_ present_,
		69 '[G 60] Contribution by maxilla to posterior margin of cheek' /  absent present,
		70 '[G 61] Sensory canal/pit line associated with maxilla' /  absent present,
		71 Teeth_on_maxilla /  present absent,
		72 Mobile_maxilla_in_cheek /  absent present,
		73 'Peg-like anterior process of maxilla' /  absent present,
		74 Posterior_maxillary_notch_ /  absent present,
		75 Supramaxilla /  absent one two,
		76 '[CH 21; G 63] Course of mandibular canal' /  traces_ventral_margin_of_jaw_along_entire_length_ arches_dorsally_in_anterior_half_of_jaw_,
		77 '[G 64] Mandibular canal reaches anterior margin of mandible' /  present absent,
		78 '[CH 74; G 65] Mandibular canal' /  primarily_carried_by_infradentaries primarily_carried_by_dentary,
		79 '[G 66] Relative length of dentary' /  'long (constitutes most of the length of the lower jaw)' 'short (constitutes less than half of jaw length)',
		80 Teeth_on_dentary /  present absent,
		81 '[CH 22; G 67] Dentary with conspicuously reflexed distal tip' /  absent_ present_,
		82 '[CH 24; G 68] Enlarged series of parasymphysial teeth on dentary' /  absent_ present_,
		83 '[CH 73; G69] Facet for parasymphysial tooth-whorl on anterior dentary' /  present_ absent_,
		84 '[G 70] Teeth of outer dental arcade' /  several_rows_of_disorganized_teeth_ 'two rows, with large teeth lingually and small teeth labially ' single_row_of_teeth,
		85 Jaw_margins_overlain_by_lateral_lamina /  absent_ present_,
		86 '[CH 25; G 71] Acrodin caps on teeth' /  absent_ present_,
		87 Plicidentine /  absent present,
		88 '[CH 27; G 73] Ossification of mentomeckelian region:' /  present_ absent_,
		89 '[CH 23; G 76] Number of infradentaries' /  more_than_two_ 'two (angular and surangular) ' 'one (angular only)',
		90 '[G 74] Coronoids (sensu stricto, excluding parasymphysial tooth whorl or anterior coronoid)' /  present_ absent_,
		91 '[G 75] Number of coronoids' /  five__ four_or_more three two one,
		92 '[G 76] Posterior coronoid' /  morphologically_similar_to_anterior_coronoids expanded,
		93 '[G 78] Coronoid process of lower jaw' /  absent present,
		94 Coronoid_process_contributed_to_by /  prearticular_only surangular_only dentary_plus_postdentary_bones angular_only,
		95 Leptolepid_notch /  absent present,
		96 Symplectic_involvement_in_jaw_joint /  absent present,
		97 '[G 79] Retroarticular process' /  present absent,
		98 Palatal_bite /  absent_ present_,
		99 '[G 82] Palatal articulation with basipterygoid process' /  articulation_not_obvious_ via_basipterygoid_fenestra 'via metapterygoid process/notch',
		100 Palatoquadrate_ossifications /  comineralized separate_ossification_centers,
		101 Lateral_process_of_ectopterygoid /  absent_ present_,
		102 Palatoquadrate_symphysis_hf30_ /  absent present,
		103 Dorsal_margin_of_palate /  high_posterior_extension flat_dorsal_margin,
		104 Metapterygoid_posterior_to_quadrate /  absent present,
		105 '[G 81] Number of dermopalatines' /  multiple single,
		106 Prearticular /  present absent,
		107 Vomers /  paired single,
		108 Vomer_sutured_to_parasphenoid /  absent present,
		109 '[CH 19; G 50] Accessory operculum' /  _absent present_,
		110 '[CH 67; G 51] Operculum - relative size ' /  at_least_twice_as_high_as_suboperculum subequal smaller_than_suboperculum,
		111 Subopercle /  present absent,
		112 '[CH 68; G 52] Anterodorsal process of suboperculum' /  absent_ present_,
		113 Anteroventral_process_of_suboperculum /  absent present,
		114 '[G 62] Number of cheek bones bearing pre-opercular canal posterior to jugal' /  one multiple series_of_small_ossicles,
		115 Preoperculum_orientation /  prounounced_dorsal_limb_ vertical_ pronounced_ventral_limb_,
		116 Junction_between_preopercular_and_more_anterior_cheek_bones /  'Infraorbitals (including jugal) or suborbitals suture with or abut preopercular' 'Infraorbitals (including jugals) and suborbitals broadly overlap preopercular',
		117 Posterior_border_of_preopeculum_notched_ventrally_ /  absent present,
		118 Interopercle /  absent present,
		119 '[CH 72; G 53] Branchiostegal rays - dorsal-most in series' /  of_similar_depth_to_adjacent_branchiostegal_ray_ deeper_than_adjacent_branchiostegal_ray__,
		120 Lateral_gulars /  present absent,
		121 '[CH 20; G 54] Lateral gulars' /  extending_most_of_the_length_of_the_lower_jaw_ 'restricted to the anterior third of the lower jaw (no longer than the width of three branchiostegals) ',
		122 '[G 55] Median gular ' /  absent_ present_,
		123 '[G 56] Relative length of median gular' /  much_shorter_than_jaw_length more_than_half_of_law_length,
		124 '[G 83] Fenestra ventrolateralis' /  absent present,
		125 '[G 84] Palatal opening surrounded by premaxilla, maxilla, dermopalatine and vomer (choana)' /  absent present,
		126 '[G 85] Internasal cavity' /  absent_ present_,
		127 '[G 86] Interorbital septum' /  broad_ narrow_,
		128 Optic_foramen /  dorsally_positioned_ 'ventrally positioned (i.e. abuts parasphenoid) ',
		129 '[G 87] Pronounced median anterior crista on dorsal surface of braincase' /  absent_ present_,
		130 '[G 88] Expanded anterior dorsal fontanelle ' /  absent present,
		131 '[G 89] Endoskeletal intracranial joint' /  absent_ present_,
		132 '[G 90] Eye stalk or unfinished area for similar structure' /  absent_ present_,
		133 '[G 91] Roof of posterior myodome perforated by palatine branch of facial nerve (VII)' /  absent_ present_,
		134 '[G 92] Foramen for abducens nerve (VI) dorsally positioned (level with optic foramen (II))' /  absent_ present_,
		135 '[G 93] Anterodorsal myodome' /  paired_ single_ absent,
		136 '[G 94] Posterior myodome' /  absent paired median,
		137 '[G 96] Basicranial fenestra' /  absent_ present_,
		138 '[G 98] Endoskeletal spiracular canal' /  open partial_closure_of_spiracular_bar complete_enclosure_in_canal_,
		139 '[G 100] Basipterygoid process' /  present_ absent_,
		140 '[G 101] Basipterygoid process with vertically oriented component' /  absent present,
		141 '[G 103] Dermal component to basipterygoid process' /  absent_ present_,
		142 Hyoid_facet /  directed_posteroventrally horizontal,
		143 '[G 104] Fossa bridgei' /  absent_ present_,
		144 '[G 105] Posttemporal fossae' /  absent_ present_,
		145 '[G 106] Vestibular fontanelle' /  absent_ present_,
		146 '[G 107] Ventral cranial fissure and vestibular fontanelle' /  separated_by_bridge_of_bone_ conflUent_,
		147 '[G 108] Accessory fenestration in otic capsule ' /  absent_ present_,
		148 '[G 109] Otoccipital fissure' /  absent_ present_,
		149 '[G 110] Median projection overhanging posterior part of posterior dorsal fontanelle' /  absent_ present_,
		150 '[G 111] Median projection overhanging anterior part of posterior dorsal fontanelle' /  absent_ present_,
		151 '[G 112] Dorsal aorta' /  open_in_groove_ canal_notched_posteriorly completely_enclosed_in_canal_,
		152 '[G 113] Dorsal aorta pierced by canal/s for exit of eff.a.2' /  absent present,
		153 '[G 114] Dorsal aorta pierced by canal/s for exit of eff.a.1' /  absent present,
		154 '[G 115] Bifurcation of dorsal aorta' /  posterior_to_occiput_ anterior_to_occiput_,
		155 '[G 116] Birfurcation of dorsal aorta into lateral dorsal aortae' /  open_ enclosed_in_canal_,
		156 Grooves_for_lateral_dorsal_aortae /  diverge_along_most_of_their_length broadly_separated_and_subparallel_in_most_of_otic_region,
		157 Braincase_ossifications_differentiated /  absent present,
		158 Basisphenoid /  present absent_or_very_reduced,
		159 'Opisthotic-pterotic relationship' /  opisthotic_larger_than_subotic opisthotic_and_pterotic_equal_in_size,
		160 Epioccipital /  present absent,
		161 Forward_extension_of_the_exoccipital_around_the_vagus_nerve /  absent present,
		162 Spenotic_with_small_dermal_component /  absent present,
		163 Pterotic /  present absent,
		164 Opisthotic_bone /  present absent,
		165 Intercalar /  present absent,
		166 Supraoccipital_bone /  absent present,
		167 Membranous_outgrowth_of_intercalar /  absent_ present_,
		168 'Post-temporal fossa' /  absent present,
		169 'Sub-temporal fossa' /  absent present,
		170 Dilatator_fossa /  absent present,
		171 '[G 117] Parasphenoid' /  absent present,
		172 '[G 118] Parasphenoid' /  'terminates at/anterior to ventral otic fissure ' extends_across_ventral_otic_fissure_ extends_to_basioccipital_,
		173 '[CH 28; G 120] Ascending process of the parasphenoid' /  absent_ present,
		174 '[CH 29; G 121] Parasphenoid with multifid anterior margin' /  absent_ present_,
		175 '[G 124] Buccohypophyseal canal pierces parasphenoid' /  present_ absent_,
		176 Parasphenoid_teeth /  small large absent,
		177 Parasphenoid_pierced_by_internal_carotid_artery /  absent present,
		178 Parasphenoid_pierced_by_efferent_pseudobranchial_artery /  absent present,
		179 Aortic_notch_in_parasphenoid /  absent_ present_,
		180 Parabasal_canal_ /  present absent,
		181 '[G 125] Anterolaterally divergent olfactory tracts' /  absent_ present_,
		182 '[G 126] Elongate olfactory tract(s)' /  absent_ present_,
		183 '[G 127] Olfactory nerves carried in a single tract' /  present_ absent_,
		184 '[G 128] Hypophyseal chamber' /  projects_posteroventrally_ projects_ventrally_or_anteroventrally,
		185 '[G 129] Optic lobes' /  narrower_than_cerebellum_ same_width_or_wider_than_cerebellum_,
		186 Optic_lobes /  smaller_than_telencephalon larger_than_telencephalon,
		187 '[G 130] Optic tectum divided into bilateral halves' /  absent_ present_,
		188 '[G 131] Cerebellar corpus' /  absent_ present_,
		189 Cerebellar_corpus /  divided_bilaterally undivided_,
		190 Position_of_cerebellar_corpus /  _enters_fourth_ventricle arches_above_fourth_ventricle,
		191 Cerebellar_corpus_with_median_anteriorly_projecting_portion /  absent present,
		192 '[G 132] Horizontal semicircular canal' /  joins_vestibular_region_dorsal_to_ampulla_for_the_posterior_semicircular_canal_ joins_vestibular_region_level_with_ampulla_for_the_posterior_semicircular_canal_,
		193 '[G 133] Junction between ampulla of posterior semicircular canal and cranial cavity' /  separated_by_short_length_of_canal__ confluent_,
		194 '[G 134] Crus commune of anterior and posterior semicircular canal' /  dorsal_to_endocranial_roof_ ventral_to_endocranial_roof_,
		195 '[G 135] Lateral cranial canal' /  absent present_,
		196 Lateral_cranial_canal_connects_to_cranial_cavity_anteriorly /  absent present,
		197 '[CH 30 in part; G 147] Enameloid on dermal bones and scales' /  absent_ present_,
		198 '[G 148] Extensive pore-canal network' /  absent present_,
		199 '[CH 30 in part; G 149] Enamel' /  'single-layered ' 'multi-layered ',
		200 '[CH 30 in part; G 150] Enamel layers' /  applied_directly_to_one_another_ separated_by_layers_of_dentine__,
		201 Scales_on_body /  present absent,
		202 '[G 151] Scales' /  micromeric macromeric,
		203 '[CH 32 in part; G 152] Scales with �peg and socket articulation''' /  absent_ present_,
		204 '[CH 32 in part; G 153] Peg on rhomboid scale' /  narrow_ broad_,
		205 '[CH 33; G 154] Anterodorsal process on scale' /  absent_ present_,
		206 '[CH 35; G 155] Scales with well developed pores on surface' /  absent_ present_,
		207 Small_scales_below_dorsal_fin /  absent present,
		208 '[G 158] Lepidotrichia' /  absent_ present_,
		209 '[CH 37; G 159] Fringing fulcra' /  absent_ present_,
		210 '[G 139] Double headed hyomandibular' /  absent present,
		211 '[G 140] Perforate hyomandibula' /  absent_ present_,
		212 '[G 141] Opercular process' /  absent present,
		213 '[G 136] Ceratohyal' /  single_ossification two_ossifications_,
		214 '[G 137] Anterior ossification of ceratohyal' /  no_medial_constriction 'medial constriction (hourglass-shaped)',
		215 '[G 138] Anterior ceratohyal' /  no_groove_ groove_for_afferent_hyoidean_artery_,
		216 '[G 144] Interhyal' /  absent present,
		217 Symplectic /  absent present,
		218 Symplectic_shape_c68 /  'tube/splint like' hatchet 'l-shaped',
		219 '[G 145] Hypohyal' /  absent present,
		220 '[G 143] Basihyal' /  absent present,
		221 '[G 146] Gill arches' /  largely_restricted_to_area_under_braincase extend_far_posterior_to_braincase,
		222 Number_of_ceratobranchials /  five_ four_,
		223 Number_of_hypobranchials /  three four,
		224 Uncinate_processes_on_epibranchials /  absent present,
		225 '[G 142] Endoskeletal urohyal' /  absent present,
		226 Urohyal_formed_as_a_tendon_bone_of_the_sternohyoideus_muscle /  absent present,
		227 '[CH 39; G 162] Presupracleithrum' /  absent_ present_,
		228 Presupracleithrum_ /  single multiple,
		229 '[G 160] Dorsal margin of cleithrum' /  pointed broad_and_rounded,
		230 Medial_wing_on_cleithrum /  absent present,
		231 '[G 161] Anocleithrum' /  bone_developed_as_postcleithrum bone_developed_as_anocleithrum_sensu_stricto bone_absent,
		232 Clavicle /  present_as_a_broad_plate much_reduced_or_absent_,
		233 Serrated_organ /  absent present,
		234 Interclavicle /  present absent,
		235 '[CH 40; G 167] Triradiate scapulocoracoid' /  absent_ present_,
		236 '[G 163] Perforate propterygium' /  absent_ present_,
		237 '[CH 41; G 164] Anterior rays embrace propterygium' /  absent_ present_ fused,
		238 Propterygium_fused_to_first_ray /  absent present,
		239 '[CH 43; G 168] Pectoral fin endoskeleton' /  'extends far beyond body wall (fins lobate)  ' 'barely extends beyond body wall (fins not lobate)  ',
		240 '[G 166] Pectoral fin radials' /  unjointed_ jointed_,
		241 '[G 169] Fin articulation' /  monobasal polybasal,
		242 '[CH 44; G 171] Pectoral fin-ray segmentation' /  roughly_even_segmentation_to_fin_base_ proximal_segments_elongate_with_terminal_segmentation_ no_significant_segmentation_on_pectoral_fin_ terminal_segments_elongate_with_proximal_segmentation,
		243 '[G 170] Pectoral fin' /  '[leaf-like]' '(not leaf-like)',
		244 '[G 172] Paired fin spines' /  absent present,
		245 '[CH 38; G 173] Pelvic fins' /  absent_ present_,
		246 '[CH 45; G 174] Pelvic fin insertion' /  'shorter than fin depth (short based) ' 'longer than fin depth (long based) ',
		247 '[G 177] Basal scutes on fins' /  absent present,
		248 '[CH 48; G 178] Dorsal scutes anterior to dorsal fin' /  absent_ 'few limited to region immediately anterior to fin (basal fulcra only)' 'many, extending to posterior of skull roof (complete set of dorsal ridge scales)',
		249 '[CH 49; G 179] Ventral scutes between hypochordal lobe of caudal fin and anal fin' /  absent_ present_,
		250 '[CH 50; G 180] Ventral scutes anterior to anal fin' /  absent_ present_,
		251 '[CH 52; G 181] Dorsal fin(s)' /  two_ one_,
		252 '[CH 51; G 182] Relative positions of anal and (second) dorsal fin' /  anal_shifted_anteriorly_relative_to_dorsal_ fins_opposite_one_another_ anal_shifted_posteriorly_relative_to_dorsal,
		253 'Median fins (except caudal fin)' /  rays_more_numerous_than_radials_ rays_andradials_equal,
		254 Proximal_and_middle_radials_of_dorsal_fin /  proximal_and_middle_radials_of_similar_size proximal_radials_substantially_enlarged,
		255 Posteriormost_proximal_radial_of_dorsal_fin /  enlarged_plate smaller_than_more_anterior_radials,
		256 '[CH 46; G 175] Epichordal lobe of caudal fin' /  present_ absent_,
		257 '[CH 47; G 176] Fulcra along dorsal ridge of caudal fin' /  absent_ present_,
		258 Caudal_fin_geometry /  long_chordal_lobe short_chordal_lobe,
		259 Posterior_margin_of_caudal_fin /  forked unforked,
		260 'Diplospondyly in mid-caudal region' /  absent present,
		261 Median_neural_spines_in_caudal_region /  absent present,
		262 Uroneural /  absent present,
		263 Division_of_hypurals_into_dorsal_and_ventral_groups /  absent present,
		264 Number_of_caudal_lepidotrichs_borne_per_hypural /  multiple single,
		265 Opistocoelous_vertebrae /  _absent present_,
		266 Ossified_ribs /  present absent ; 
	MATRIX
	Acanthodes_bronni             0????????????????-?????0?-?????01?-??????-?????-?????????????1??????????????????????-???????0-?-?021?000?-?-????-?--??0??0-????0000?????00000000???1000--0--?0?????????0000--------1???????????01?0-00--000---?0000010??0-??1010??-??-????0000101?1110000002????00?????-?-
	Acipenser_brevirostrum        111---------00?0000-1-?010000-0101-1----00110-00??1-001001--000--00-----------010---0-?0-1--0-0-1001011-1110020002---011-0-0-0100000-?20020--0100--0--0--1--10?100?010-000121112001110100001101????0----1-----01000011010-101000000-000000101?1010111012111200011000100001
	Aesopichthys_erinaceus        1101-000000111001011100010120?0001-00110-1111100101--1101000-011101000000000010000120???2???120?1???????????010010100010?11???????0??????2?????????1????????00---------?????????????????????????????????011010011011??????????????100?00??????0??01010021012???0100???????
	Amia_calva                    1101-10001201000110000001012010101-1----00011100110000110000-10--010000111100100001201?1101012011001?0100001000100210101-11000?000001112021--1100-00--0--1--11-001110011011211100010001110111110010-00--010---?10011100111101011000-00011100101011101000001211110111100100
	Amphicentrum_granulosum_      11000101000?110?1011?0001-020?0001-1----01?1??000-1100000000-00--11100100000?1010---1-??20?-0-0-?1200010????020010100000???0001???0????20?0010??0-00??21011-?????0?????1?011100?001??????????????????????????????010????0?????????0-0??0?????????????????????????0????????
	Atractosteus_spatula          11000100-1201010110000001012010111-1----01211100112--3-10111101110100100100001000011001110201200100100110001010100210011-0-000100000-022020011100-00--0--1--11-0110110-1011211100010????????????????101?011000011011110112101011000-0101110010001110100000?111111110100110
	Australosomus_kochi           111?????-??-??0??0?????01002010001-1----01011000??0-001--0---010111100000001010000120??011--0-0-10200000?000010000100000?100001001001022021--?1011010020010101---------0?110101200000111110????1110-????01101001101100110-101001000-00000110?000111010000010010??100100001
	Beagiascus_pulcherrimus       1100000000011100101110001012010001-00110-0210-?0101003111000-?10??111?00000???00001101???????-0?1???????????110000000010110?????????????????????????????????????????????????????????????????????????????011?10011?????????????????110?00??????1??21010011?11????100???????
	Beishanichthys_brevicaudalis  1100?01000?011001011100010120?0??1-1----00111?000-100210020?00101?1100000000?100001201??2???1?0?????????????0100000000000?????????????????????????????????????????????????1?????????????????????????????011010?10???????0-????????0-0?0??????????11010000012???1011???????
	Birgeria_groenlandica         11001100001011001011000010?2010001-1----01001000102003010200000--011000000000100001101?01???110-1021000000--010000000000110000100?0010?202?--010???1--???1??10-?-0????-0001210120011???????????????0????11???001100000?10-101?0?000-00200100--0013101000001200011000100001
	Bobosatrania_groenlandica     111----1----000010111-0010120?00{0 1}1-1----0?0011000-2100010000-00--0100011000001010---0-??2???0-?-?0???0?0????0-1--11000-?-0-???10???0??????0??????????????????1????????????121??2????????????????????????011???0110?1010?0-1???????0-0001?????????0?01001011210?1100??????1
	Boreosomus_piveteaui          1100101100001100111110?01002010011-1----01100-000-2003100000-11010111100000?010000110?0010300-0-10200001010001000010001011000?1010001?12020010101001{0 1}{0 1}21110-00---------000101010100001011111100??110????01101001100111?10-1?1??00?0-?020011???0??1?01000101200?01000000?01
	Brachydegma_caelatum_         11????????????1????????01012000001-1-----1011100102003?101000010?0111000?001010000120???10????0?????????????110100010000011?????????????????????????????????????????????????????????????????????????1010011??0?11?????????????????100?0???????????????????????????????????
	Caturus_furcatus              1100010001?11010110000001012000110-1----00011100112102?01200110--0100001111???0000120??0103012011021001??001000100210?11-1100010??0?????021--1??0-00????????10?000110011??1211100000??????????????11??????????011011100111??1??1??1000??1?0????????0100000121111110?100000
	Cheirolepis_canadensis        110?01-000000000000??010{0 1}0010?0001-000-0-10011000-1010010000-010?111110000010100001100??10?00-0?????????????1000000000000???0?????????????????????????????????????????????1?00??????????????????????????000-0?011?????????????????0-0?00????0001101011010110???0101???????
	Cheirolepis_schultzei         11000000000?00000000?01010020?00?1-1---0010111?00-1010010000-010?1111?0000010100001?00????????0??????????0??100000000000?1??0?????????????????????????????????????????????1????0????????????????????????000-0??11???????????????????0?00??????0??010??0???????????????????
	Cheirolepis_trailli           110000100000000000010010{0 1}001010001-00000-10010000-1010010000-01101111?0000010100001100??10100-0-10100000000010000000000001000?0??00?????010000001001?00--1-000---------0001000000000111?????????????111000101?011000????0-????????10000000001000101011011110???0100??00??1
	Chondrosteus_acipenseroides   111---------1????????-?010120????1-1----0?2?0-?0??1?0??00?????0--00-------??01010---0-?0?1--??0-?0???1??10??02000??-??0???????????????????000?????????????????????????????1211?20011????????????????----1-----?10000010?0?????????0-0?0?????????12101?00001????110??0000?1
	Cladodoides_wildungensis      0?-?-??-----??-??--????-?-??-?????-?????--?????-?-???-???----?????-???-----????-?1??-00?????0---?0?0-0?-?---??-?---?--?-??-??0000001?0?00010-0000-0100---0--00---------0000--------110100000---0100-????00???????0??????0-????????--?-?---???????????????????????????????-
	Coccocephalichthys_wildi      11????0?????11?0101010?01002010011-1----00110-00112000?0010?01?0?0111?00?00??100001101??1???110?1010?00000?0?101?00000?????00?10??000?02020000?01001??21011000---------0?01010100000????????????????????01???????0?1????0????????????0????????????????????????????????????
	Cosmoptychius_striatus        110??1000?00?100101110001012??0001-1----?0?1??00101002100000-010?01110000001?10000?10???2???????1020????????10000000001?110???1?????????0?001???1101??11111-?0??00????????101?1?0000??????????????1?????011010011?????????????????0-0?000????011110011010012???1100????0??
	Cyranorhis_bergeraci          111---------110010111-001012010001-00100-1111100101002110000-010101110000000?10000120?????????0???20????????000000000000110?????????????????????????????????????????????????????????????????????????????011?100110?1??????????????100??0?1????1??11010010112???0100???????
	Dapedium_LIAS                 11001100001?1100110?000010---0-??-------1-111100102--3-0-1000?0--0100001101??11000120??0?0?01?0??????0??00??010100210101-11???10?0001?120?0011100-00??2??1??0----------111121?????1?011111?????11011????011??0?110?1??????????????100?01?1???????21010?????????1?1???????0
	Dapedium_pholidotum           11001100001111001101000010---?-01-------1-21110-102--3-0-200010--0100001?010011000120???1??0??0??0?0?????0?1010000210101-11??????????????????1??????????????0----------?????????????????????????????????011??0011?????????????????10??01?1????????10100211121??1111???????
	Dialipina_salguerioensis      100???1000??01?0?0?????01012100001-1----00?????????103?00????????110??00??????00?01000??0??????????????????????????0???000-?????????????????????????????????????????????????????????????????????????1???011010?10???????????????????0?0????????????0110?0001???0??1???????
	Diplocercides_kayseri         110?01-000??00?10??000111000010001-1----0?010-0???100?0???00?10--00?-------00010???00?1010?113010021?000?0?0000?010000-000-0?000?010???0100000010-10??0--1-?00---------000100000000?111?0???????????????01---0???1??????10???????????0????????????10??0??????????1????????
	Dipteronotus_ornatus          110??10000??110010010??010120?000??1----?0??????1?0-00???1--1?????10000000000100001201???1????0??0?1?????????100001000?1?????????????????????1???????????????????0????????11101200??????????????????????01?0?0?11???????????????????0?2????????????01002?112????110?100???
	Discoserra_pectinodon         11000010000101001011100010120?0000-1----002110000-2003001100000--010000?0000010000120???20??0-0-10?1???0?0??0-1--120000010-????0??00??02?2?--11?0-0?????????0----------1??121?0?0???????????????????????0110?011101?00010-????????110??1?1???00???10100201120001111?10???1
	Donnrosenia_schaefferi        110?001?00001100101110000-01010001-00100-10111?00-???0?10000-0?0?1111?000001110000110???1???0-0-????????????1001000?0000010?0???????????????????????????????????????????????????????????????????????????011010011???????0-??????????0?00??????1??11011010111????1?????????
	Dorsetichthys_bechei_         110?0100100?1100101000001012110?11-1----00011000102101110100000--?1010011020010000120???1????210?0?1?0???11?0100002101??-11???1??1000002020011101001??0?????101000000111111210001111?10?11?????11111????0110?0?1?011????1??????1??0-0?0??????10??21010000012???11101111000
	Ebenaqua_ritchei              111----1----110010101-0010120?0001-1----001011000-2?00000000-00--0100011?000??010---0-??20?00-0?10??????????0000011000-0-0??????????????????1?????????????????????????????1?1???????????????????????????011??001????01????????????11??21?????????21010021111??11101???????
	Elops_hawaiensis              1101-10010211100100000001012100111-1----00011100102100000100010--1101001102001000010010021--1200?02100101111000010210101-1100010??00???2000--1100-00--0--1-?11?01001011111120010101???????????????0-00--000--0011011111?10?11000?10-00010100111010101000001211111100100000
	Entelognathus_primordialis    100??1-100010100??0????0100?00?-0????????0010-????10000??0??-10???1001100000?001001?0?-?01?-0-0-?000-0???---0????0?-0??00????0?0??0?????0????0?00-?0??0??0-?00---------000?----?--?0????????????????????0?????0??0??????0-??0-????0-??0000????????11??????????????1???????
	Erpetoichthys_calabaricus     1101-11000001000000010001002011101--------2111000-1003000000-010101101000000010000120?002030100-1001101000100-1--00000-000-000010000-000011--0001-00--20011-10???0?0000000121010001010101011000011?010??01101001000100010-101110010-000001????0?1?100-????1-?111?11????1?0
	Eusthenopteron_foordi         110001-000000000000001110-01010100100000-0010-000-1000001100110--0100000000000000011000000200-0-1020000-10000100010000-0010110000010???0100100011001--0--1--00---------000100000000111110000---1100-00--010--001011010110-100010100-1010001---0000101010000200000110100000
	Evenkia_eunoptera             110?0010000000?00?01?0001012001111--------?1??000?2002?002000011?0110000000????0???20???1?????0?????????????1100100000000???????????????????????????????????????????????????????????????????????????????011??0110?????????????????100?????????0??0101000?112???100????????
	Fouldenia_ischiptera          11000101000?11001010?00010110????1-1----0?0111?00-1000?00000-?101?111?000000?10100121???20??0-0??1?0????????010010000000110???????????????????????????????????????????????1????????0????????????????????0110100110????????????????0-0?00?0??1000101010021111???0100???????
	Fukangichthys_longidorsalis   11000?1000??11001?111?0010120?0101-1----011011?0????0310020?0?1010111000000???00001201001???100?100110100010010000000000010???01???0????????1?????????????????????????????1?100000?0????????????????????011??0011001000?0-??11?1????000??????????11010000012????011???????
	Glyptolepis_groenlandica      110?-1-0000???-0?00?0111110001110010---0-0010-010-1100000000-10--01000?0??0?0000?10?0?1???2?0-0-0020000-100001010100000001010100?010???010?1?001????????????00---------00010000000001111000?---?????????01--00?101???0?10-10011?100-10?00?0???010?00??000?0????0001??????1
	Gogonasus_andrewsae           1100-1-0000?00-0000001110-00010100100000-0010-0?0-1000001?00?10--01000000000000011020?0000200-0?1020?00-00000100010000?00?011000?010???01001000?1001--0--1--00---------000100010000?11110000---1?00-110-010-00?1?110?01???1100??1?0-???0001---000?1???1????????0??1???????
	Gogosardina_coatesi           1100001000000100101111000-010100?1-0010?-1?????00-??000?0?0??0100?11110000001100001101?020?00-0-1010?00000?00101000000000?0?0?????????????000?????????1001???0????????????100??0000?????????????????????0110100110100??10-1?10?????-000001????1??11010021012????10??000??0
	Guiyu_oneiros                 1?01-00000010000000000110-00000000001000-0010-110-1000000100100--01111000000?000110100?0?0000-0-1????0????000001000000000100010???1???????0?00???????????????0???-????-???100000000?????????????????1?1101111001????????0-????????100??0???????????110011101??????????????
	Hiodon_alosoides              1100010010011100110000001012010011-1----100110000-2000000000-00---10010110001100001200?021--12001001?0101110000000210001-0-000??000011?2010-01100-00--0----?11-010010111?11210110010???????????1110-00--010--0010111110110111001010-00010100111011101100001111110100111000
	Howqualepis_rostridens        1101-01000001100101111000-12010001-00100-10111?00-1100010000-01001111?000000010011110??110?00-0-101000000000000100000000010?0????????????1000???10????0--1-0?0???-????????1011000000????????????????????0110100110?0????0-????????10000000??1000111011011111???0100?000???
	Hulettia_americana            11000100001111101000000010?2010001-1----00011100102-03100200000--01000011000?100?0120???10??1200?02100100?1?000100210101-0-???????0?????020?11???-01??0--1--1000?000000?0?1111011100????????????????1??-0110?001101111001010???1?00-0?0101????????101001011211110101000000
	Ichthyokentema_purbeckensis   1101-10010011100110100001002010001-1----00011000102101101200010--01000011010010000120??0204-1210102100001?11000100210101-1100010??0010?20?0011100-00--0--1?-11101?00011111121001100?????????????????100-011010?110??101?10????????0-0001011???101?101001011?1??1110?11??00
	Kalops_monophyrum             1100010000?11100101110001-12110001-1----00010-00102003000200001010111000000?010000110???20?0??0?????????????000010000010110?????????????????1???????????????0?---------?????1???????????????????????????0110100110?0??????????????100?00?1????0??01010021112???0100???????
	Kansasiella_eatoni_           11?????????????????????000020100?1-1----0??????0????????0?????????????????????????????????????0???1????????0??????000??????0??1011001112?2001010100110111110100-?00000?00010101000000100111110?11110?????????????0???11?????????????0?????????????????????????????????????
	Kentuckia_deani               110?00100000010010111000{0 1}002010001-?--?-?10111000-??000?000?-?10??111?00?000?1000011???02?????0-?010?00000??10000000000011?00?100100?1110200101011010011010000---------000101?0000?0010011?100?111101????????0???011????0-?????????????????????????0??????????????????????
	Lawrenciella_schaefferi       ???????????????????????0??????????-????????????0???????????????????????????????????????????????????????????0???????????????0??10110010020200101010011111011000---------000101?100000010011?110011110?????????????0????????????????????????????????????????????????????????
	Lepisosteus_osseus            11000100-1201010010100001002010111-1----00211100112-03100111101100100000100011000011001110301200100100110001010100210011-0-????0??????22020011101-00--0--1--11-0110110-001120110001000111011111011101110011010011011110112101011000-01011100100011101000001011111110100110
	Leptolepis_bronni             1100010010111100100??0001012110011-1----00010-000-2-01110100000--?1000111020010000120???2???121??0210010?11?010000210101-11???10??0010?2??0011??0-00--2111?-10??00000111??12101?1111??????????????11??????????01001111111?101???110-0?0111???1?011101000001211011100111000
	'''Ligulalepis'''             11??????????????1?1???00??00000?01?00000-0?????0???????00????????0?????????????????????????????????????????-??????????????????00?0010??0?000?0?01?01????????00---------0000--------1101??????????????????????????0????????????????????????????????????????????????????????
	Luederia_kempi                ??0?????0?????????????????????????????????????????????????????????????0????????????1???????????????????????0???????????????0??10?100???20200101010010?211?1100---?-----0??111???000??1???????????????????????????0????????????????????????????????????????????????????????
	Luganoia_lepidosteoides       11001100001011-01000??0011--11-000?1----1-1111-00-0-0200120?0?101010010?00000100001201?02?????0??0?1?01???11010000200001?????????????????????????????????????????0????????1??0??????????????????????????011010?1?01101????????????0-0?21??001?101110100000121??1111???????
	Macrepistius_arenatus         110??10001??10????0?0?0010120????1-00000-10111?0112-03?012001?0--?100?01?0????0000120???1???1?0???????????0?00010021010???????10??0010120?0011?00-00????????10100100001111121?121001????????????????10??01???0?11????????????-????0-0??1???????????????????????1110???????
	Macrosemimimus_lennieri       110001000???1110110?000010120?0???-1----00010-?0112-?10012111?0--0100?01100???0000120???10????0010?10000????00010021010????????0??00???202001???0-00??0--1??11-0101110-11?12110?0?10??????????????10????011??0011???????10????????0-0?01?1????1???1010000012??????????????
	Macrosemius_rostratus         11000100012110?01?00?0001012100?11-1----00011010112--0-00001-?0--01010011000?10000120??01040120?1001?00000010001002-1101-0-???????0????2??0011??0-00????????11-010011?-1?01211??00????????????????1?????011??0?1101111?1??1????1?00-01?101000??011?0100?101211111110?00?00
	Meemannia_eos                 11??????????0??????????0{0 1}002000??1-1----01?0???????????00????????0????????????000011???0?0?00-0-1?????????????????????????????0???0??????1???000???1?0??????0?---------000????????????????00---0?0101111????????????????0-????????????????????????????????????????????????
	Melanecta_anneae              1101-01000?01100101110001002?10001-1----0??????00-1?0?0?0000-0?0?1111?00000??100001?0?????????0?????????????0100000000??????0?????????????????????????????????????????????1?????????????????????????????00???0?11?????????????????0-0?00??????1??11011011112???1100???????
	Mesopoma_planti               110?001?00??1100101110?01012010??1-1----001?1??00-?0?1?{0 1}0000-?1?10111??0000??100001?0?????????0?????????????010000000010????0??0??????1??????????????????????0?????????????????????????011110001?1?0????011010011???011?????????????0?00?????????11010011111????000???????
	Miguashaia_bureaui            110001-0000010-1010000011000010000001000-?010-001?1?0000110-010--00?-------0001000120?0020?113-100???????0?00000010000-000-???????????????????????????????????????????????1?0?0????0????????????????10??01---0010???????10????????0-0010?1????0??0101?000001???0001????0?1
	Mimipiscis_bartrami           1100001000000100101110000-01010011-00001-10111000-1000010000-01001111100000011000011010020?00-0-?0100000000001010000000001000?10?00?00?0010000001001??20010000---------00010010000-0?11???????????1?????0110100110??00110-111010001000000??1?0101110100211120?0?1000000?01
	Mimipiscis_toombsi            1100001000001100101111000-02010011-00001-10111000-1000010000-01001111100000011000011010020100-0-10100000000001010000000001000?10?0000000010000001001002001{0 1}000---------00010010000-011100100---10010101001101001101000110-11101000100000001110101?10100211110?011000000?01
	Moythomasia_durgaringa        1101-01000?01100101110000-12010011-00010-110??100-11100(0 1)1000-01001111100000001000011010010100-0-10100000000001010000001001000?10?00011010100000010010010010100---------0001011000000??1???????????1?1?1001101101101000110-1110100010000000111?1?1110100211110??11?00100?01
	Moythomasia_lineata           1100001100011100101110000-02010??1-00000-1101?100-1000110000-010?1111?000001010000110???1???0-0?1???????????0001000?0010010?????????????????????????????????????????????????????????????????????????1010011010?11?????????????????100?00??11??101010?0021012???11?0???????
	Moythomasia_nitida            1100011000011100101110000-02010001-00000-11111100-1102010000-01001111?000001010000110???1?????0?????????????110000000010110?????????????????????????????????????????????????????????????????????????1?10011011?11?????????????????100?00?????01??11010021111???1100??????0
	Obaichthys_decoratus          110?01000?2010?0??0???0010020?0??1-1----001110?0??2--3-0?1111?0--?100001100???00???2010110??120010?100?1?001000100210101-0-???????0???????001???0-00??0--1--1?-?11?110-???120110??1?????????????????????01101001101?110?12??1??1??0-010011?0?000111010000011?????1?01?0?10
	Onychodus_jandemarrai         1100000000000000000100111000010?0011---000010-010-110000-100111010111100000000000101000?00100-?-100-000?00--0100010000-000-??100?010???0??000??01?11?????1???0????????????1000000000???????????11???00--01---001000001010-10??00??101010010---0?0??01?0000020??00110????01
	Osorioichthys_marginis        1100001000?01100101101001001110?01-00000-?1010000-1001010000-010?1111?00?001010000110???1???????????????????010000000010010?0??0???0??0??????????????????????????????????????????????11?????????????????011010011?????????????????0-0?00?0?110001110??02??????????????????
	Osteolepis_macrolepidotus     110011-000-000000?-001110-00010100100000-0010-010-1000001000-?0--010000000000000001?00???0200-0-?0???0????000100010000100101???0?01??????????0?1????????????00---------000????????0?????????????????????010101?101??????0-???????00-1?10??????0??01010100002???0001????0?1
	Ozarcus_mapesae               0?-?-??-----??-??--?????????-???????????--???????-???-???----?????-???-----????-?1??-????????---?0?0-00??---??-?------?-??-??0000001???0001??0?00-01??---0--00---------0000--------1?????????????????????????????00000000-1010000??-?-?---???????????????????????????????-
	Peltopleurus_lissocephalus    110?001100011100101100001012010001-1----00010-000-10020002001010?01000100000?100001201???0????0??0??????????010000100001?????????????????????????????????????????0??????????????????????????????????????01???0?11????????????-????0-0021?1????1??11010000112???1000???????
	Platysomus_superbus           111--10?----010010111-001012010001-1----001111000-1000000000-00--01110?00000010?0012????2?????0?????????????0100001000001?????????????????0?1?????????????????????????????12100?001?????????????????????011010?11?????????????????0-0?00??????0??0?010000012???110????????
	Polypterus_bichir             1100011000001000000010001002011101--------2111000-10030000---0101011010000000100001201002030100-1001101000100001000000-000-00001??00-000011--0001-00????????10???0?0000000121010001?10101011000?????101001101001000100010-101110010-00000100000010101000001201110110100100
	Porolepis_sp.                 1100100000-00000??-?0111110001110010---0-0010-010-1000000000-10--010000000000?000102001??0200-0-?000?00-?00001000100000001010100??10???01000000?10????0--1--00---------000100001000?111?000?---?????110-01110101011000010-?00???100-1010??0???0???0010?00001???100????????
	Propterus_elongatus           11000100???1101?1100?00?1002110101-1----00????1?112--0-002010?0--01010011000?10000120?????????0??0?1?0?0??0?0001002-1001-0-???????????????0?1????????????????????0????????1?????????????????????????????011????11???11???01???????0-00?0110??0?011?0100???02?111110?1??100
	Psarolepis_romeri             1101-1-000?0??-0???001?10-120100?????????0??0-??0-????????00?0?--??11100000000001101001000000-??1????0???0000?0??00?00?????00100??11???0?10000????01????????00---------000100000000?????????????????1111011111???????????????????????0?0??0?????1??1??????????????????????
	Pteronisculus_stensioi        110000100001110?101110?01012010001-1----01111000102002100000-010?0?111000001010000110?0010200-0-10200000000011000000000011000?10?10011020200101011010121011100---------00010101000001111111110011110????01101001101101110-11101000100000011?101??0101001111200001000000?01
	Raynerius_splendens           11????????????????1????00-01?10001-000??-?111?00????1001??????1101111?0000?001000011010010?00-0-1010000000???00000001000011??0100000???10100000010010010010100---------000100?000000???0010????100101???011011???010001?0-111010001000?000????????????????????????????????
	Saurichthys_madagascarensis   111--000----11-010100-00?-02100??1-1----0?0011?00-?0?1?001000010?01110000000?100001201?01?????0?10000000??000-1--00000-1-0-00010?000???2021-0?100-00????????0----------??0121?00???00110111?????????????010-00011?????????????????0-0020011?10001110100211110111111???0??1
	Scanilepis_dubia              110??010????11??1?0???00100001???1-1----01111??0??1?0310-20?0?10?0111?00?00???00???20?????????0?????????????1100?00000000???????????????????????????????????????????????????????????????????????????1010011010110?????????????????0-0??????????????0100???12????0?????????
	Semionotus_elegans            1100010001211-1-110100001012000?11-1----00011100112-010002111?0--0100000101001000012010?10?0120010?1?0?00001000100210101-0-??????????????????1??????????????1??01?111?-??1111100001?????????????????101001????011011?10110111011000-010111000??011101002011211111110100100
	Styloichthys_changae          1???-????0????-??0??????0-0?0100?0???????0???????????????????????010000000??0010???200???0??0-010????0???0?0?????0000??????1?100??11???0100000??0-1???0--1--00---------000100000000?????????????????1111?????????1??????1???????????00????1?????0??0??????????????????????
	Styracopterus_fulcratus       111--101----11001010?-0010120????1-1----010111?00-1000?00000-?101?111?000000?101001211??20??0-0??1??????????020010000010110???????????????????????????????????????????????1????????0????????????????????0110100110?1??????????????0-0?00?0????0??21010021112???0100???????
	Tanaocrossus_kalliokoskii     ???????????????????????????????????1??????1???????????????????????11??????0??????????????????????????????????100????00????????????????????????????????????????????????????????????????????????????????????1??0110???????????????????????????????????10?????????1?11???????
	Tetragonolepis_semicincta     11000100001011001001000010020?0011-1----00011000102103001100000--01000011000?10000120???104-??0010?100101?1?000100210101-11?0?10??00?????20011??0-00????????0?????????????1?1??211?0????????????????????011??0011011?101111???????0-000101?110101110100201121111111?100000
	Venusichthys_comptus          11000100000111001011000010121?0??1-1----00011?00102-03000000000--01010000000010000120?????????0??0??????????000001110001-1??????????????????????????????????????????????????????????????????????????????011?10011?????????????????0-0?01?1????1??11010000012???1100???????
	Watsonulus_eugnathoides       1100000011111-1-100000001012000011-1----00010100112100010100100--01010011110010000120??0102012011021?01010?1011100110110-110001??0001112020011??1101--0--1--101001000001111210100000??????????????10????01???0?1?011101?10101???0?100020?11???1??21010000012?-?1110??00?00
	Wendyichthys_dicksoni         111---------11001011?-001012010001-00110-1111100111102111000-110?0111?000000010000120??0????0-0???2?????????000000000010110?0??????0???2????0???1??1??????????????????????101???????????????????????????01???1011?????????????????{0 1}-0?00?1????1??01010010112???1100???????
	Woodichthys_bearsdeni         1100001000?01100101110001012010001-00100-1111?000-1000100000-010?1111?000000010000110???1???0-0??000?0000???01000000000010??0?????0?????0?0?10??1001??11011000---------00010100?0000????????????????????0110110110????????????????0-0?00???1101??11010011112???1100???????
	Avonichthys_manskyi           11?????????????????????0??0?0?0??1-000?0-?????????????????????1?0?11???0???????????????????????????0?0?0??????????????????????1???0?????01???0??10?1??{1 2}?011100---------???101??0000??????????????????0???????????0?0??????????????????????????????????????????????????????
	Lambeia_pectinata             111001000?00110010111000?0120????1-1----0??101??111003???10?0?100?111?00000???000??101??????????????????????10000?000010110?????????????????????????????????????????????????????????????????????????1?1?011?1?011??0??????????????100?0???????1?1010100{1 2}??100?????????????

;

END;
BEGIN NOTES;

	TEXT  TAXON = 93 TEXT = '=';

	TEXT   CHARACTER = 2 TEXT = Giles;

	TEXT   CHARACTER = 3 TEXT = Giles;

	TEXT   CHARACTER = 4 TEXT = Giles;

	TEXT   CHARACTER = 6 TEXT = Giles;

	TEXT   CHARACTER = 7 TEXT = Giles;

	TEXT   CHARACTER = 8 TEXT = Giles;

	TEXT   CHARACTER = 9 TEXT = Giles;

	TEXT   CHARACTER = 10 TEXT = Giles;

	TEXT   CHARACTER = 11 TEXT = Giles;

	TEXT   CHARACTER = 12 TEXT = '=';

	TEXT   CHARACTER = 14 TEXT = Giles;

	TEXT   CHARACTER = 15 TEXT = Giles;

	TEXT   CHARACTER = 16 TEXT = Giles;

	TEXT   CHARACTER = 17 TEXT = Giles;

	TEXT   CHARACTER = 19 TEXT = Giles;

	TEXT   CHARACTER = 20 TEXT = Giles;

	TEXT   CHARACTER = 21 TEXT = Giles;

	TEXT   CHARACTER = 22 TEXT = Giles;

	TEXT   CHARACTER = 23 TEXT = Giles;

	TEXT   CHARACTER = 24 TEXT = Giles;

	TEXT   CHARACTER = 25 TEXT = Giles;

	TEXT   CHARACTER = 26 TEXT = Giles;

	TEXT   CHARACTER = 27 TEXT = Giles;

	TEXT   CHARACTER = 28 TEXT = Giles;

	TEXT   CHARACTER = 29 TEXT = Giles;

	TEXT   CHARACTER = 30 TEXT = Giles;

	TEXT   CHARACTER = 31 TEXT = Giles;

	TEXT   CHARACTER = 32 TEXT = '=';

	TEXT   CHARACTER = 35 TEXT = Giles;

	TEXT   CHARACTER = 36 TEXT = Giles;

	TEXT   CHARACTER = 37 TEXT = Giles;

	TEXT   CHARACTER = 38 TEXT = Giles;

	TEXT   CHARACTER = 39 TEXT = Giles;

	TEXT   CHARACTER = 40 TEXT = Giles;

	TEXT   CHARACTER = 41 TEXT = Giles;

	TEXT   CHARACTER = 43 TEXT = Giles;

	TEXT   CHARACTER = 44 TEXT = Giles;

	TEXT   CHARACTER = 45 TEXT = Giles;

	TEXT   CHARACTER = 46 TEXT = Giles;

	TEXT   CHARACTER = 47 TEXT = Giles;

	TEXT   CHARACTER = 48 TEXT = Giles;

	TEXT   CHARACTER = 49 TEXT = Giles;

	TEXT   CHARACTER = 50 TEXT = Giles;

	TEXT   CHARACTER = 51 TEXT = Giles;

	TEXT   CHARACTER = 52 TEXT = Giles;

	TEXT   CHARACTER = 53 TEXT = Giles;

	TEXT   CHARACTER = 54 TEXT = Giles;

	TEXT   CHARACTER = 55 TEXT = Giles;

	TEXT   CHARACTER = 56 TEXT = Giles;

	TEXT   CHARACTER = 57 TEXT = Giles;

	TEXT   CHARACTER = 58 TEXT = Giles;

	TEXT   CHARACTER = 59 TEXT = Giles;

	TEXT   CHARACTER = 60 TEXT = Giles;

	TEXT   CHARACTER = 61 TEXT = Giles;

	TEXT   CHARACTER = 62 TEXT = Giles;

	TEXT   CHARACTER = 63 TEXT = Giles;

	TEXT   CHARACTER = 64 TEXT = Giles;

	TEXT   CHARACTER = 65 TEXT = Giles;

	TEXT   CHARACTER = 66 TEXT = Giles;

	TEXT   CHARACTER = 67 TEXT = Giles;

	TEXT   CHARACTER = 68 TEXT = Giles;

	TEXT   CHARACTER = 69 TEXT = Giles;

	TEXT   CHARACTER = 70 TEXT = Giles;

	TEXT   CHARACTER = 71 TEXT = Giles;

	TEXT   CHARACTER = 72 TEXT = Giles;

	TEXT   CHARACTER = 73 TEXT = Giles;

	TEXT   CHARACTER = 74 TEXT = Giles;

	TEXT   CHARACTER = 75 TEXT = Giles;

	TEXT   CHARACTER = 76 TEXT = Giles;

	TEXT   CHARACTER = 77 TEXT = Giles;

	TEXT   CHARACTER = 78 TEXT = Giles;

	TEXT   CHARACTER = 79 TEXT = Giles;

	TEXT   CHARACTER = 80 TEXT = Giles;

	TEXT   CHARACTER = 81 TEXT = Giles;

	TEXT   CHARACTER = 82 TEXT = Giles;

	TEXT   CHARACTER = 83 TEXT = Giles;

	TEXT   CHARACTER = 84 TEXT = Giles;

	TEXT   CHARACTER = 85 TEXT = Giles;

	TEXT   CHARACTER = 86 TEXT = Giles;

	TEXT   CHARACTER = 87 TEXT = Giles;

	TEXT   CHARACTER = 88 TEXT = Giles;

	TEXT   CHARACTER = 89 TEXT = Giles;

	TEXT   CHARACTER = 90 TEXT = Giles;

	TEXT   CHARACTER = 91 TEXT = Giles;

	TEXT   CHARACTER = 92 TEXT = Giles;

	TEXT   CHARACTER = 93 TEXT = Giles;

	TEXT   CHARACTER = 94 TEXT = Giles;

	TEXT   CHARACTER = 95 TEXT = Giles;

	TEXT   CHARACTER = 96 TEXT = Giles;

	TEXT   CHARACTER = 97 TEXT = Giles;

	TEXT   CHARACTER = 99 TEXT = Giles;

	TEXT   CHARACTER = 101 TEXT = Giles;

	TEXT   CHARACTER = 102 TEXT = Giles;

	TEXT   CHARACTER = 105 TEXT = Giles;

	TEXT   CHARACTER = 107 TEXT = Giles;

	TEXT   CHARACTER = 108 TEXT = Giles;

	TEXT   CHARACTER = 109 TEXT = Giles;

	TEXT   CHARACTER = 110 TEXT = Giles;

	TEXT   CHARACTER = 111 TEXT = Giles;

	TEXT   CHARACTER = 112 TEXT = Giles;

	TEXT   CHARACTER = 114 TEXT = Giles;

	TEXT   CHARACTER = 115 TEXT = '=';

	TEXT   CHARACTER = 117 TEXT = Giles;

	TEXT   CHARACTER = 118 TEXT = Giles;

	TEXT   CHARACTER = 119 TEXT = Giles;

	TEXT   CHARACTER = 120 TEXT = Giles;

	TEXT   CHARACTER = 121 TEXT = Giles;

	TEXT   CHARACTER = 122 TEXT = Giles;

	TEXT   CHARACTER = 123 TEXT = Giles;

	TEXT   CHARACTER = 124 TEXT = Giles;

	TEXT   CHARACTER = 125 TEXT = Giles;

	TEXT   CHARACTER = 126 TEXT = Giles;

	TEXT   CHARACTER = 127 TEXT = Giles;

	TEXT   CHARACTER = 128 TEXT = Giles;

	TEXT   CHARACTER = 129 TEXT = Giles;

	TEXT   CHARACTER = 130 TEXT = Giles;

	TEXT   CHARACTER = 131 TEXT = Giles;

	TEXT   CHARACTER = 132 TEXT = Giles;

	TEXT   CHARACTER = 133 TEXT = Giles;

	TEXT   CHARACTER = 134 TEXT = Giles;

	TEXT   CHARACTER = 135 TEXT = Giles;

	TEXT   CHARACTER = 136 TEXT = Giles;

	TEXT   CHARACTER = 137 TEXT = Giles;

	TEXT   CHARACTER = 138 TEXT = Giles;

	TEXT   CHARACTER = 139 TEXT = Giles;

	TEXT   CHARACTER = 140 TEXT = Giles;

	TEXT   CHARACTER = 141 TEXT = Giles;

	TEXT   CHARACTER = 142 TEXT = Giles;

	TEXT   CHARACTER = 143 TEXT = Giles;

	TEXT   CHARACTER = 144 TEXT = Giles;

	TEXT   CHARACTER = 145 TEXT = Giles;

	TEXT   CHARACTER = 146 TEXT = Giles;

	TEXT   CHARACTER = 147 TEXT = Giles;

	TEXT   CHARACTER = 148 TEXT = Giles;

	TEXT   CHARACTER = 149 TEXT = Giles;

	TEXT   CHARACTER = 150 TEXT = Giles;

	TEXT   CHARACTER = 151 TEXT = Giles;

	TEXT   CHARACTER = 152 TEXT = Giles;

	TEXT   CHARACTER = 153 TEXT = Giles;

	TEXT   CHARACTER = 154 TEXT = Giles;

	TEXT   CHARACTER = 155 TEXT = Giles;

	TEXT   CHARACTER = 157 TEXT = Giles;

	TEXT   CHARACTER = 158 TEXT = Giles;

	TEXT   CHARACTER = 159 TEXT = Giles;

	TEXT   CHARACTER = 160 TEXT = Giles;

	TEXT   CHARACTER = 162 TEXT = Giles;

	TEXT   CHARACTER = 163 TEXT = Giles;

	TEXT   CHARACTER = 164 TEXT = Giles;

	TEXT   CHARACTER = 165 TEXT = Giles;

	TEXT   CHARACTER = 166 TEXT = Giles;

	TEXT   CHARACTER = 167 TEXT = Giles;

	TEXT   CHARACTER = 168 TEXT = Giles;

	TEXT   CHARACTER = 169 TEXT = Giles;

	TEXT   CHARACTER = 170 TEXT = Giles;

	TEXT   CHARACTER = 171 TEXT = Giles;

	TEXT   CHARACTER = 172 TEXT = Giles;

	TEXT   CHARACTER = 173 TEXT = Giles;

	TEXT   CHARACTER = 174 TEXT = Giles;

	TEXT   CHARACTER = 175 TEXT = Giles;

	TEXT   CHARACTER = 176 TEXT = Giles;

	TEXT   CHARACTER = 177 TEXT = Giles;

	TEXT   CHARACTER = 178 TEXT = Giles;

	TEXT   CHARACTER = 179 TEXT = Giles;

	TEXT   CHARACTER = 180 TEXT = Giles;

	TEXT   CHARACTER = 181 TEXT = Giles;

	TEXT   CHARACTER = 182 TEXT = Giles;

	TEXT   CHARACTER = 183 TEXT = Giles;

	TEXT   CHARACTER = 184 TEXT = Giles;

	TEXT   CHARACTER = 185 TEXT = Giles;

	TEXT   CHARACTER = 186 TEXT = Giles;

	TEXT   CHARACTER = 187 TEXT = Giles;

	TEXT   CHARACTER = 188 TEXT = Giles;

	TEXT   CHARACTER = 189 TEXT = Giles;

	TEXT   CHARACTER = 190 TEXT = Giles;

	TEXT   CHARACTER = 191 TEXT = Giles;

	TEXT   CHARACTER = 192 TEXT = Giles;

	TEXT   CHARACTER = 193 TEXT = Giles;

	TEXT   CHARACTER = 194 TEXT = Giles;

	TEXT   CHARACTER = 195 TEXT = Giles;

	TEXT   CHARACTER = 196 TEXT = Giles;

	TEXT   CHARACTER = 197 TEXT = Giles;

	TEXT   CHARACTER = 198 TEXT = Giles;

	TEXT   CHARACTER = 199 TEXT = Giles;

	TEXT   CHARACTER = 200 TEXT = Giles;

	TEXT   TAXON = 81 CHARACTER = 201 TEXT = Giles;

	TEXT   CHARACTER = 202 TEXT = Giles;

	TEXT   CHARACTER = 203 TEXT = Giles;

	TEXT   CHARACTER = 204 TEXT = Giles;

	TEXT   CHARACTER = 205 TEXT = Giles;

	TEXT   CHARACTER = 206 TEXT = Giles;

	TEXT   CHARACTER = 207 TEXT = Giles;

	TEXT   CHARACTER = 208 TEXT = Giles;

	TEXT   CHARACTER = 209 TEXT = Giles;

	TEXT   CHARACTER = 210 TEXT = Giles;

	TEXT   CHARACTER = 211 TEXT = Giles;

	TEXT   CHARACTER = 212 TEXT = Giles;

	TEXT   CHARACTER = 213 TEXT = Giles;

	TEXT   CHARACTER = 214 TEXT = Giles;

	TEXT   CHARACTER = 215 TEXT = Giles;

	TEXT   CHARACTER = 216 TEXT = Giles;

	TEXT   CHARACTER = 217 TEXT = Giles;

	TEXT   CHARACTER = 219 TEXT = Giles;

	TEXT   CHARACTER = 220 TEXT = Giles;

	TEXT   CHARACTER = 221 TEXT = Giles;

	TEXT   CHARACTER = 222 TEXT = Giles;

	TEXT   CHARACTER = 223 TEXT = Giles;

	TEXT   CHARACTER = 224 TEXT = Giles;

	TEXT   CHARACTER = 225 TEXT = Giles;

	TEXT   CHARACTER = 226 TEXT = Giles;

	TEXT   CHARACTER = 227 TEXT = Giles;

	TEXT   CHARACTER = 228 TEXT = Giles;

	TEXT   CHARACTER = 229 TEXT = Giles;

	TEXT   CHARACTER = 230 TEXT = Giles;

	TEXT   CHARACTER = 231 TEXT = Giles;

	TEXT   CHARACTER = 232 TEXT = Giles;

	TEXT   CHARACTER = 233 TEXT = Giles;

	TEXT   CHARACTER = 234 TEXT = Giles;

	TEXT   CHARACTER = 235 TEXT = Giles;

	TEXT   CHARACTER = 236 TEXT = Giles;

	TEXT   CHARACTER = 237 TEXT = Giles;

	TEXT   CHARACTER = 239 TEXT = Giles;

	TEXT   CHARACTER = 240 TEXT = Giles;

	TEXT   CHARACTER = 241 TEXT = Giles;

	TEXT   CHARACTER = 242 TEXT = Giles;

	TEXT   CHARACTER = 244 TEXT = Giles;

	TEXT   CHARACTER = 245 TEXT = Giles;

	TEXT   CHARACTER = 246 TEXT = Giles;

	TEXT   CHARACTER = 247 TEXT = Giles;

	TEXT   CHARACTER = 248 TEXT = Giles;

	TEXT   CHARACTER = 249 TEXT = Giles;

	TEXT   CHARACTER = 250 TEXT = Giles;

	TEXT   CHARACTER = 251 TEXT = Giles;

	TEXT   CHARACTER = 252 TEXT = Giles;

	TEXT   CHARACTER = 253 TEXT = Giles;

	TEXT   CHARACTER = 256 TEXT = Giles;

	TEXT   CHARACTER = 257 TEXT = Giles;

	TEXT   CHARACTER = 258 TEXT = Giles;

	TEXT   CHARACTER = 259 TEXT = Giles;

	TEXT   CHARACTER = 260 TEXT = Giles;

	TEXT   CHARACTER = 261 TEXT = Giles;

	TEXT   CHARACTER = 262 TEXT = Giles;

	TEXT   CHARACTER = 263 TEXT = Giles;

	TEXT   CHARACTER = 265 TEXT = Giles;

	TEXT   CHARACTER = 264 STATE = 0 TEXT = Giles;

	AN T = 25 C = 3  A = 0 DC = 2017.1.15.15.23.58 DM = 2017.1.15.15.23.58 ID = 0159a2ba59981 I = _ TF = (CM ) ;

	TEXT CHARACTER = 156 TEXT = This character captures the range of morphology in the position and trajectory of the lateral dorsal aortae.;

END;

BEGIN MESQUITECHARMODELS;
	ProbModelSet * UNTITLED   =  'Mk1 (est.)':  1 -  266;
END;

BEGIN ASSUMPTIONS;
	TYPESET * UNTITLED   =  unord:  1 -  266;

END;

Begin MESQUITE;
		MESQUITESCRIPTVERSION 2;
		TITLE AUTO;
		tell ProjectCoordinator;
		timeSaved 1523411949290;
		getEmployee #mesquite.minimal.ManageTaxa.ManageTaxa;
		tell It;
			setID 0 8638558614273783985;
			tell It;
				setDefaultOrder  40 52 47 66 68 79 57 46 54 50 60 0 61 65 1 2 3 51 41 4 5 48 76 75 6 32 69 58 7 77 59 78 43 45 22 55 89 53 30 29 8 31 67 9 74 85 49 10 11 12 63 82 13 14 62 71 86 72 33 15 16 34 17 18 19 20 21 81 35 23 36 42 70 90 44 37 83 38 24 25 91 56 73 39 88 80 87 84 64 27 28 93 94;
				attachments ;
			endTell;
		endTell;
		getEmployee #mesquite.charMatrices.ManageCharacters.ManageCharacters;
		tell It;
			setID 0 2279276808437032474;
			tell It;
				setDefaultOrder  0 1 227 2 251 3 4 211 217 250 197 235 5 6 249 7 8 262 196 9 10 11 12 34 13 14 15 16 221 17 18 273 272 19 20 26 21 22 25 27 178 268 28 29 30 31 32 33 35 195 36 37 38 39 40 23 24 179 247 248 222 41 42 43 44 46 54 55 57 58 212 181 202 203 180 60 61 62 63 213 64 65 66 67 276 68 226 69 73 70 71 72 74 245 230 206 75 275 78 274 241 261 263 257 77 259 225 216 47 48 207 49 277 59 278 267 223 185 50 218 51 52 53 79 80 81 82 242 83 84 85 86 87 88 89 90 91 92 93 94 95 182 96 97 98 99 100 101 102 103 104 105 106 107 108 155 242 222 212 213 217 192 196 197 198 199 234 172 173 174 109 110 111 112 113 227 252 253 235 175 114 115 116 117 118 188 119 120 189 190 191 121 122 123 124 250 136 137 138 139 244 140 141 142 143 144 241 145 146 128 129 130 125 126 127 133 218 256 134 132 135 236 202 182 131 229 149 184 147 258 148 185 232 203 156 150 151 251 157 153 158 160 159 161 162 163 166 167 168 169 170 171 186 268 269 164 165 263 187 231 206 207 208 264 226 262;
				attachments ;
			endTell;
			mqVersion 340;
			checksumv 0 3 1752060338 null  getNumChars 266 numChars 266 getNumTaxa 93 numTaxa 93   short true   bits 2305843009213693983   states 31   sumSquaresStatesOnly 36793.0 sumSquares -6.456360425798343E19 longCompressibleToShort false usingShortMatrix true   NumFiles 1 NumMatrices 1;
			mqVersion;
		endTell;
		getWindow;
		tell It;
			suppress;
			setResourcesState false false 100;
			setPopoutState 300;
			setExplanationSize 0;
			setAnnotationSize 0;
			setFontIncAnnot 0;
			setFontIncExp 0;
			setSize 1916 1062;
			setLocation -8 0;
			setFont SanSerif;
			setFontSize 10;
			getToolPalette;
			tell It;
			endTell;
			desuppress;
		endTell;
		getEmployee  #mesquite.minimal.ManageTaxa.ManageTaxa;
		tell It;
			showTaxa #8638558614273783985 #mesquite.lists.TaxonList.TaxonList;
			tell It;
				setTaxa #8638558614273783985;
				getWindow;
				tell It;
					useTargetValue off;
					setTargetValue ;
					newAssistant  #mesquite.lists.TaxonListCurrPartition.TaxonListCurrPartition;
					newAssistant  #mesquite.lists.DefaultTaxaOrder.DefaultTaxaOrder;
					setExplanationSize 30;
					setAnnotationSize 20;
					setFontIncAnnot 0;
					setFontIncExp 0;
					setSize 1816 990;
					setLocation -8 0;
					setFont SanSerif;
					setFontSize 10;
					getToolPalette;
					tell It;
						setTool mesquite.lists.TaxonList.TaxonListWindow.arrow;
					endTell;
				endTell;
				showWindow;
				getEmployee #mesquite.lists.ColorTaxon.ColorTaxon;
				tell It;
					setColor Red;
					removeColor off;
				endTell;
				getEmployee #mesquite.lists.TaxonListAnnotPanel.TaxonListAnnotPanel;
				tell It;
					togglePanel off;
				endTell;
			endTell;
		endTell;
		getEmployee  #mesquite.charMatrices.BasicDataWindowCoord.BasicDataWindowCoord;
		tell It;
			showDataWindow #2279276808437032474 #mesquite.charMatrices.BasicDataWindowMaker.BasicDataWindowMaker;
			tell It;
				getWindow;
				tell It;
					setExplanationSize 50;
					setAnnotationSize 60;
					setFontIncAnnot 0;
					setFontIncExp 0;
					setSize 1816 930;
					setLocation -8 0;
					setFont SanSerif;
					setFontSize 10;
					getToolPalette;
					tell It;
						setTool mesquite.charMatrices.BasicDataWindowMaker.BasicDataWindow.ibeam;
					endTell;
					setActive;
					setTool mesquite.charMatrices.BasicDataWindowMaker.BasicDataWindow.ibeam;
					colorCells  #mesquite.charMatrices.NoColor.NoColor;
					colorRowNames  #mesquite.charMatrices.TaxonGroupColor.TaxonGroupColor;
					colorColumnNames  #mesquite.charMatrices.CharGroupColor.CharGroupColor;
					colorText  #mesquite.charMatrices.NoColor.NoColor;
					setBackground White;
					toggleShowNames on;
					toggleShowTaxonNames on;
					toggleTight off;
					toggleThinRows off;
					toggleShowChanges on;
					toggleSeparateLines off;
					toggleShowStates on;
					toggleAutoWCharNames on;
					toggleAutoTaxonNames off;
					toggleShowDefaultCharNames off;
					toggleConstrainCW on;
					toggleBirdsEye off;
					toggleShowPaleGrid off;
					toggleShowPaleCellColors off;
					toggleShowPaleExcluded off;
					togglePaleInapplicable on;
					toggleShowBoldCellText off;
					toggleAllowAutosize on;
					toggleColorsPanel off;
					toggleDiagonal on;
					setDiagonalHeight 80;
					toggleLinkedScrolling on;
					toggleScrollLinkedTables off;
				endTell;
				showWindow;
				getWindow;
				tell It;
					forceAutosize;
				endTell;
				getEmployee #mesquite.charMatrices.AlterData.AlterData;
				tell It;
					toggleBySubmenus off;
				endTell;
				getEmployee #mesquite.charMatrices.ColorByState.ColorByState;
				tell It;
					setStateLimit 9;
					toggleUniformMaximum on;
				endTell;
				getEmployee #mesquite.charMatrices.ColorCells.ColorCells;
				tell It;
					setColor Red;
					removeColor off;
				endTell;
				getEmployee #mesquite.categ.StateNamesEditor.StateNamesEditor;
				tell It;
					makeWindow;
					tell It;
						setExplanationSize 30;
						setAnnotationSize 20;
						setFontIncAnnot 0;
						setFontIncExp 0;
						setSize 1816 990;
						setLocation -8 0;
						setFont SanSerif;
						setFontSize 10;
						getToolPalette;
						tell It;
							setTool mesquite.categ.StateNamesEditor.StateNamesWindow.ibeam;
						endTell;
						rowsAreCharacters on;
						toggleConstrainChar on;
						toggleConstrainCharNum 3;
						togglePanel off;
						toggleSummaryPanel off;
					endTell;
					showWindow;
				endTell;
				getEmployee #mesquite.categ.StateNamesStrip.StateNamesStrip;
				tell It;
					showStrip off;
				endTell;
				getEmployee #mesquite.charMatrices.AnnotPanel.AnnotPanel;
				tell It;
					togglePanel off;
				endTell;
				getEmployee #mesquite.charMatrices.CharReferenceStrip.CharReferenceStrip;
				tell It;
					showStrip off;
				endTell;
				getEmployee #mesquite.charMatrices.QuickKeySelector.QuickKeySelector;
				tell It;
					autotabOff;
				endTell;
				getEmployee #mesquite.charMatrices.SelSummaryStrip.SelSummaryStrip;
				tell It;
					showStrip off;
				endTell;
				getEmployee #mesquite.categ.SmallStateNamesEditor.SmallStateNamesEditor;
				tell It;
					panelOpen true;
				endTell;
			endTell;
		endTell;
		endTell;
end;
